# Supplementary material for: The Dynamic Distribution of Porcine Microbiota across Different Ages and Gastrointestinal Tract Segments
Source: PLoS One. 2015 Feb 17;10(2):e0117441. doi: 10.1371/journal.pone.0117441 (PMC4331431; doi:10.1371/journal.pone.0117441)
Supplement: S4 Table — (XLSX) [file pone.0117441.s006.xlsx]

## Sheet: Sheet1
Multiple comparison of feces in different growth age(LSD)
Genus	age 1	age 2	Sig.
Acetitomaculum	1-month	2-month	0.760514
		3-month	0.848185
		6-month	0.000178092
	2-month	1-month	0.760514
		3-month	0.905729
		6-month	0.000440334
	3-month	1-month	0.848185
		2-month	0.905729
		6-month	0.000149953
	6-month	1-month	0.000178092
		2-month	0.000440334
		3-month	0.000149953
Acetivibrio	1-month	2-month	0.806213
		3-month	0.888541
		6-month	0.263889
	2-month	1-month	0.806213
		3-month	0.903277
		6-month	0.0830654
	3-month	1-month	0.888541
		2-month	0.903277
		6-month	0.10848
	6-month	1-month	0.263889
		2-month	0.0830654
		3-month	0.10848
Acidaminococcus	1-month	2-month	0.824658
		3-month	0.943461
		6-month	0.465003
	2-month	1-month	0.824658
		3-month	0.891013
		6-month	0.67266
	3-month	1-month	0.943461
		2-month	0.891013
		6-month	0.489327
	6-month	1-month	0.465003
		2-month	0.67266
		3-month	0.489327
Acidovorax	1-month	2-month	0.500434
		3-month	0.566808
		6-month	0.922477
	2-month	1-month	0.500434
		3-month	0.931048
		6-month	0.335763
	3-month	1-month	0.566808
		2-month	0.931048
		6-month	0.396641
	6-month	1-month	0.922477
		2-month	0.335763
		3-month	0.396641
Acinetobacter	1-month	2-month	0.988068
		3-month	0.240972
		6-month	0.704265
	2-month	1-month	0.988068
		3-month	0.232312
		6-month	0.706901
	3-month	1-month	0.240972
		2-month	0.232312
		6-month	0.566808
	6-month	1-month	0.704265
		2-month	0.706901
		3-month	0.566808
Actinobacillus	1-month	2-month	0.695892
		3-month	0.198816
		6-month	0.174477
	2-month	1-month	0.695892
		3-month	0.566808
		6-month	0.526883
	3-month	1-month	0.198816
		2-month	0.566808
		6-month	0.983303
	6-month	1-month	0.174477
		2-month	0.526883
		3-month	0.983303
Actinomyces	1-month	2-month	0.394084
		3-month	0.0626078
		6-month	0.0209231
	2-month	1-month	0.394084
		3-month	0.56716
		6-month	0.299375
	3-month	1-month	0.0626078
		2-month	0.56716
		6-month	0.783769
	6-month	1-month	0.0209231
		2-month	0.299375
		3-month	0.783769
Aeriscardovia	1-month	2-month	0.926107
		3-month	0.728037
		6-month	0.783732
	2-month	1-month	0.926107
		3-month	0.603423
		6-month	0.848289
	3-month	1-month	0.728037
		2-month	0.603423
		6-month	0.388195
	6-month	1-month	0.783732
		2-month	0.848289
		3-month	0.388195
Aerococcus	1-month	2-month	0.983303
		3-month	0.907222
		6-month	0.915876
	2-month	1-month	0.983303
		3-month	0.939792
		6-month	0.873677
	3-month	1-month	0.907222
		2-month	0.939792
		6-month	0.801358
	6-month	1-month	0.915876
		2-month	0.873677
		3-month	0.801358
Aeromonas	1-month	2-month	0.899445
		3-month	0.820024
		6-month	0.650507
	2-month	1-month	0.899445
		3-month	0.941002
		6-month	0.487433
	3-month	1-month	0.820024
		2-month	0.941002
		6-month	0.343017
	6-month	1-month	0.650507
		2-month	0.487433
		3-month	0.343017
Akkermansia	1-month	2-month	0.0904585
		3-month	0.0236567
		6-month	0.0203408
	2-month	1-month	0.0904585
		3-month	0.784694
		6-month	0.738201
	3-month	1-month	0.0236567
		2-month	0.784694
		6-month	0.983303
	6-month	1-month	0.0203408
		2-month	0.738201
		3-month	0.983303
Alcanivorax	1-month	2-month	0.690191
		3-month	0.280105
		6-month	0.930934
	2-month	1-month	0.690191
		3-month	0.684869
		6-month	0.543529
	3-month	1-month	0.280105
		2-month	0.684869
		6-month	0.141198
	6-month	1-month	0.930934
		2-month	0.543529
		3-month	0.141198
Algoriphagus	1-month	2-month	0.407195
		3-month	0.77238
		6-month	0.824658
	2-month	1-month	0.407195
		3-month	0.113752
		6-month	0.566808
	3-month	1-month	0.77238
		2-month	0.113752
		6-month	0.502558
	6-month	1-month	0.824658
		2-month	0.566808
		3-month	0.502558
Alistipes	1-month	2-month	0.147027
		3-month	0.166804
		6-month	0.0509482
	2-month	1-month	0.147027
		3-month	0.943461
		6-month	0.820024
	3-month	1-month	0.166804
		2-month	0.943461
		6-month	0.721681
	6-month	1-month	0.0509482
		2-month	0.820024
		3-month	0.721681
Allisonella	1-month	2-month	0.978104
		3-month	0.437154
		6-month	0.80551
	2-month	1-month	0.978104
		3-month	0.471303
		6-month	0.820024
	3-month	1-month	0.437154
		2-month	0.471303
		6-month	0.673226
	6-month	1-month	0.80551
		2-month	0.820024
		3-month	0.673226
Allobaculum	1-month	2-month	0.598349
		3-month	0.751575
		6-month	0.169739
	2-month	1-month	0.598349
		3-month	0.231222
		6-month	0.622605
	3-month	1-month	0.751575
		2-month	0.231222
		6-month	0.0312972
	6-month	1-month	0.169739
		2-month	0.622605
		3-month	0.0312972
Anaerobaculum	1-month	2-month	0.879999
		3-month	0.95921
		6-month	0.903277
	2-month	1-month	0.879999
		3-month	0.922477
		6-month	0.983303
	3-month	1-month	0.95921
		2-month	0.922477
		6-month	0.943461
	6-month	1-month	0.903277
		2-month	0.983303
		3-month	0.943461
Anaerobiospirillum	1-month	2-month	0.978104
		3-month	0.0754662
		6-month	0.903277
	2-month	1-month	0.978104
		3-month	0.0511617
		6-month	0.846029
	3-month	1-month	0.0754662
		2-month	0.0511617
		6-month	0.0870626
	6-month	1-month	0.903277
		2-month	0.846029
		3-month	0.0870626
Anaerococcus	1-month	2-month	0.991617
		3-month	0.695577
		6-month	0.989481
	2-month	1-month	0.991617
		3-month	0.673226
		6-month	0.998099
	3-month	1-month	0.695577
		2-month	0.673226
		6-month	0.640828
	6-month	1-month	0.989481
		2-month	0.998099
		3-month	0.640828
Anaerofustis	1-month	2-month	0.915876
		3-month	0.263889
		6-month	0.56351
	2-month	1-month	0.915876
		3-month	0.374459
		6-month	0.678846
	3-month	1-month	0.263889
		2-month	0.374459
		6-month	0.744842
	6-month	1-month	0.56351
		2-month	0.678846
		3-month	0.744842
Anaeroplasma	1-month	2-month	0.926107
		3-month	0.915876
		6-month	0.113752
	2-month	1-month	0.926107
		3-month	0.820024
		6-month	0.147016
	3-month	1-month	0.915876
		2-month	0.820024
		6-month	0.0455166
	6-month	1-month	0.113752
		2-month	0.147016
		3-month	0.0455166
Anaerosporobacter	1-month	2-month	0.922477
		3-month	0.0511617
		6-month	0.000941208
	2-month	1-month	0.922477
		3-month	0.0671994
		6-month	0.00112313
	3-month	1-month	0.0511617
		2-month	0.0671994
		6-month	0.192508
	6-month	1-month	0.000941208
		2-month	0.00112313
		3-month	0.192508
Anaerovibrio	1-month	2-month	0.738201
		3-month	0.820024
		6-month	0.0626078
	2-month	1-month	0.738201
		3-month	0.490698
		6-month	0.0108857
	3-month	1-month	0.820024
		2-month	0.490698
		6-month	0.101242
	6-month	1-month	0.0626078
		2-month	0.0108857
		3-month	0.101242
Arthrobacter	1-month	2-month	0.800248
		3-month	0.833054
		6-month	0.744842
	2-month	1-month	0.800248
		3-month	0.943461
		6-month	0.443429
	3-month	1-month	0.833054
		2-month	0.943461
		6-month	0.499242
	6-month	1-month	0.744842
		2-month	0.443429
		3-month	0.499242
Asteroleplasma	1-month	2-month	0.948681
		3-month	0.119572
		6-month	0.704265
	2-month	1-month	0.948681
		3-month	0.137308
		6-month	0.756754
	3-month	1-month	0.119572
		2-month	0.137308
		6-month	0.355347
	6-month	1-month	0.704265
		2-month	0.756754
		3-month	0.355347
Atopostipes	1-month	2-month	0.824658
		3-month	0.587139
		6-month	0.17751
	2-month	1-month	0.824658
		3-month	0.80689
		6-month	0.366967
	3-month	1-month	0.587139
		2-month	0.80689
		6-month	0.598349
	6-month	1-month	0.17751
		2-month	0.366967
		3-month	0.598349
Bifidobacterium	1-month	2-month	0.56716
		3-month	0.985397
		6-month	0.303961
	2-month	1-month	0.56716
		3-month	0.558031
		6-month	0.820024
	3-month	1-month	0.985397
		2-month	0.558031
		6-month	0.253167
	6-month	1-month	0.303961
		2-month	0.820024
		3-month	0.253167
Blautia	1-month	2-month	0.00871022
		3-month	0.00391118
		6-month	0.0217073
	2-month	1-month	0.00871022
		3-month	0.940393
		6-month	0.783732
	3-month	1-month	0.00391118
		2-month	0.940393
		6-month	0.677744
	6-month	1-month	0.0217073
		2-month	0.783732
		3-month	0.677744
Bosea	1-month	2-month	0.744842
		3-month	0.500434
		6-month	0.922477
	2-month	1-month	0.744842
		3-month	0.162178
		6-month	0.603193
	3-month	1-month	0.500434
		2-month	0.162178
		6-month	0.566808
	6-month	1-month	0.922477
		2-month	0.603193
		3-month	0.566808
Brevibacillus	1-month	2-month	0.784694
		3-month	0.500434
		6-month	0.728037
	2-month	1-month	0.784694
		3-month	0.790279
		6-month	0.409186
	3-month	1-month	0.500434
		2-month	0.790279
		6-month	0.127583
	6-month	1-month	0.728037
		2-month	0.409186
		3-month	0.127583
Brevundimonas	1-month	2-month	0.0533517
		3-month	0.197341
		6-month	0.101242
	2-month	1-month	0.0533517
		3-month	0.642891
		6-month	0.820024
	3-month	1-month	0.197341
		2-month	0.642891
		6-month	0.837555
	6-month	1-month	0.101242
		2-month	0.820024
		3-month	0.837555
Brochothrix	1-month	2-month	0.820024
		3-month	0.983303
		6-month	0.500434
	2-month	1-month	0.820024
		3-month	0.820024
		6-month	0.728037
	3-month	1-month	0.983303
		2-month	0.820024
		6-month	0.487607
	6-month	1-month	0.500434
		2-month	0.728037
		3-month	0.487607
Brucella	1-month	2-month	0.654331
		3-month	0.908665
		6-month	0.471303
	2-month	1-month	0.654331
		3-month	0.487607
		6-month	0.0904585
	3-month	1-month	0.908665
		2-month	0.487607
		6-month	0.526883
	6-month	1-month	0.471303
		2-month	0.0904585
		3-month	0.526883
Bulleidia	1-month	2-month	0.0567822
		3-month	0.00527063
		6-month	0.000362308
	2-month	1-month	0.0567822
		3-month	0.587139
		6-month	0.123531
	3-month	1-month	0.00527063
		2-month	0.587139
		6-month	0.505387
	6-month	1-month	0.000362308
		2-month	0.123531
		3-month	0.505387
Butyricicoccus	1-month	2-month	0.160302
		3-month	0.0557736
		6-month	0.30279
	2-month	1-month	0.160302
		3-month	0.820024
		6-month	0.820024
	3-month	1-month	0.0557736
		2-month	0.820024
		6-month	0.566808
	6-month	1-month	0.30279
		2-month	0.820024
		3-month	0.566808
Butyricimonas	1-month	2-month	5.75567e-06
		3-month	5.75567e-06
		6-month	2.73436e-05
	2-month	1-month	5.75567e-06
		3-month	0.922477
		6-month	0.587139
	3-month	1-month	5.75567e-06
		2-month	0.922477
		6-month	0.684869
	6-month	1-month	2.73436e-05
		2-month	0.587139
		3-month	0.684869
Campylobacter	1-month	2-month	0.0138063
		3-month	0.0900309
		6-month	0.0398656
	2-month	1-month	0.0138063
		3-month	0.524407
		6-month	0.728037
	3-month	1-month	0.0900309
		2-month	0.524407
		6-month	0.820024
	6-month	1-month	0.0398656
		2-month	0.728037
		3-month	0.820024
Catenibacterium	1-month	2-month	0.000274841
		3-month	2.73436e-05
		6-month	0.489512
	2-month	1-month	0.000274841
		3-month	0.784694
		6-month	0.00174183
	3-month	1-month	2.73436e-05
		2-month	0.784694
		6-month	0.000248135
	6-month	1-month	0.489512
		2-month	0.00174183
		3-month	0.000248135
Caulobacter	1-month	2-month	0.903277
		3-month	0.824658
		6-month	0.883166
	2-month	1-month	0.903277
		3-month	0.944674
		6-month	0.75451
	3-month	1-month	0.824658
		2-month	0.944674
		6-month	0.67266
	6-month	1-month	0.883166
		2-month	0.75451
		3-month	0.67266
Chlamydia	1-month	2-month	0.896749
		3-month	0.0536658
		6-month	0.341311
	2-month	1-month	0.896749
		3-month	0.0226939
		6-month	0.174477
	3-month	1-month	0.0536658
		2-month	0.0226939
		6-month	0.514346
	6-month	1-month	0.341311
		2-month	0.174477
		3-month	0.514346
Chryseobacterium	1-month	2-month	0.677744
		3-month	0.820024
		6-month	0.160023
	2-month	1-month	0.677744
		3-month	0.836733
		6-month	0.526883
	3-month	1-month	0.820024
		2-month	0.836733
		6-month	0.273308
	6-month	1-month	0.160023
		2-month	0.526883
		3-month	0.273308
Cloacibacillus	1-month	2-month	1.2997e-05
		3-month	5.75567e-06
		6-month	4.18517e-06
	2-month	1-month	1.2997e-05
		3-month	0.998227
		6-month	0.879999
	3-month	1-month	5.75567e-06
		2-month	0.998227
		6-month	0.865802
	6-month	1-month	4.18517e-06
		2-month	0.879999
		3-month	0.865802
Clostridium	1-month	2-month	0.138308
		3-month	0.80551
		6-month	0.000333005
	2-month	1-month	0.138308
		3-month	0.272412
		6-month	0.0404652
	3-month	1-month	0.80551
		2-month	0.272412
		6-month	0.000413649
	6-month	1-month	0.000333005
		2-month	0.0404652
		3-month	0.000413649
Collinsella	1-month	2-month	0.127583
		3-month	0.0283801
		6-month	0.820024
	2-month	1-month	0.127583
		3-month	0.721681
		6-month	0.0360063
	3-month	1-month	0.0283801
		2-month	0.721681
		6-month	0.00423775
	6-month	1-month	0.820024
		2-month	0.0360063
		3-month	0.00423775
Comamonas	1-month	2-month	0.147016
		3-month	0.721681
		6-month	0.860989
	2-month	1-month	0.147016
		3-month	0.394084
		6-month	0.211093
	3-month	1-month	0.721681
		2-month	0.394084
		6-month	0.848289
	6-month	1-month	0.860989
		2-month	0.211093
		3-month	0.848289
Conexibacter	1-month	2-month	0.67266
		3-month	0.56351
		6-month	0.632878
	2-month	1-month	0.67266
		3-month	0.943461
		6-month	0.995248
	3-month	1-month	0.56351
		2-month	0.943461
		6-month	0.943662
	6-month	1-month	0.632878
		2-month	0.995248
		3-month	0.943662
Coprobacillus	1-month	2-month	0.837555
		3-month	0.500434
		6-month	0.0050163
	2-month	1-month	0.837555
		3-month	0.704265
		6-month	0.0101771
	3-month	1-month	0.500434
		2-month	0.704265
		6-month	0.0392807
	6-month	1-month	0.0050163
		2-month	0.0101771
		3-month	0.0392807
Coprococcus	1-month	2-month	0.627258
		3-month	0.00423775
		6-month	0.173372
	2-month	1-month	0.627258
		3-month	0.0308165
		6-month	0.598349
	3-month	1-month	0.00423775
		2-month	0.0308165
		6-month	0.147027
	6-month	1-month	0.173372
		2-month	0.598349
		3-month	0.147027
Coprothermobacter	1-month	2-month	0.801358
		3-month	0.75822
		6-month	0.730004
	2-month	1-month	0.801358
		3-month	0.468373
		6-month	0.432163
	3-month	1-month	0.75822
		2-month	0.468373
		6-month	0.983303
	6-month	1-month	0.730004
		2-month	0.432163
		3-month	0.983303
Corynebacterium	1-month	2-month	0.0930127
		3-month	0.0123102
		6-month	0.112059
	2-month	1-month	0.0930127
		3-month	0.632111
		6-month	0.923428
	3-month	1-month	0.0123102
		2-month	0.632111
		6-month	0.497747
	6-month	1-month	0.112059
		2-month	0.923428
		3-month	0.497747
Deinococcus	1-month	2-month	0.651703
		3-month	0.66528
		6-month	0.597192
	2-month	1-month	0.651703
		3-month	0.983303
		6-month	0.985397
	3-month	1-month	0.66528
		2-month	0.983303
		6-month	0.95921
	6-month	1-month	0.597192
		2-month	0.985397
		3-month	0.95921
Desulfovibrio	1-month	2-month	0.000951263
		3-month	0.000558276
		6-month	0.0138063
	2-month	1-month	0.000951263
		3-month	0.989347
		6-month	0.454574
	3-month	1-month	0.000558276
		2-month	0.989347
		6-month	0.427947
	6-month	1-month	0.0138063
		2-month	0.454574
		3-month	0.427947
Dorea	1-month	2-month	0.51103
		3-month	0.0893353
		6-month	0.22325
	2-month	1-month	0.51103
		3-month	0.0050163
		6-month	0.800813
	3-month	1-month	0.0893353
		2-month	0.0050163
		6-month	0.000529671
	6-month	1-month	0.22325
		2-month	0.800813
		3-month	0.000529671
Empedobacter	1-month	2-month	0.820024
		3-month	0.983303
		6-month	0.500434
	2-month	1-month	0.820024
		3-month	0.820024
		6-month	0.728037
	3-month	1-month	0.983303
		2-month	0.820024
		6-month	0.487607
	6-month	1-month	0.500434
		2-month	0.728037
		3-month	0.487607
Enhydrobacter	1-month	2-month	0.941002
		3-month	0.72263
		6-month	0.996297
	2-month	1-month	0.941002
		3-month	0.805035
		6-month	0.940393
	3-month	1-month	0.72263
		2-month	0.805035
		6-month	0.695524
	6-month	1-month	0.996297
		2-month	0.940393
		3-month	0.695524
Enterococcus	1-month	2-month	0.0940219
		3-month	0.109392
		6-month	0.127583
	2-month	1-month	0.0940219
		3-month	0.000333005
		6-month	0.000385351
	3-month	1-month	0.109392
		2-month	0.000333005
		6-month	0.978104
	6-month	1-month	0.127583
		2-month	0.000385351
		3-month	0.978104
Enterorhabdus	1-month	2-month	0.0342027
		3-month	5.75567e-06
		6-month	0.00798098
	2-month	1-month	0.0342027
		3-month	0.00714901
		6-month	0.80689
	3-month	1-month	5.75567e-06
		2-month	0.00714901
		6-month	0.0170653
	6-month	1-month	0.00798098
		2-month	0.80689
		3-month	0.0170653
Erysipelothrix	1-month	2-month	0.479665
		3-month	0.75451
		6-month	0.550635
	2-month	1-month	0.479665
		3-month	0.728037
		6-month	0.915335
	3-month	1-month	0.75451
		2-month	0.728037
		6-month	0.820024
	6-month	1-month	0.550635
		2-month	0.915335
		3-month	0.820024
Erythrobacter	1-month	2-month	0.0187907
		3-month	0.692992
		6-month	0.820024
	2-month	1-month	0.0187907
		3-month	0.0557736
		6-month	0.00309915
	3-month	1-month	0.692992
		2-month	0.0557736
		6-month	0.407195
	6-month	1-month	0.820024
		2-month	0.00309915
		3-month	0.407195
Escherichia/Shigella	1-month	2-month	0.000316108
		3-month	1.78228e-05
		6-month	0.000325122
	2-month	1-month	0.000316108
		3-month	0.654331
		6-month	0.90523
	3-month	1-month	1.78228e-05
		2-month	0.654331
		6-month	0.489327
	6-month	1-month	0.000325122
		2-month	0.90523
		3-month	0.489327
Eubacterium	1-month	2-month	0.409868
		3-month	0.0533517
		6-month	0.80689
	2-month	1-month	0.409868
		3-month	0.50426
		6-month	0.130401
	3-month	1-month	0.0533517
		2-month	0.50426
		6-month	0.00829958
	6-month	1-month	0.80689
		2-month	0.130401
		3-month	0.00829958
Facklamia	1-month	2-month	0.820024
		3-month	0.983303
		6-month	0.162178
	2-month	1-month	0.820024
		3-month	0.824658
		6-month	0.34897
	3-month	1-month	0.983303
		2-month	0.824658
		6-month	0.130555
	6-month	1-month	0.162178
		2-month	0.34897
		3-month	0.130555
Faecalibacterium	1-month	2-month	0.194816
		3-month	0.407195
		6-month	0.820024
	2-month	1-month	0.194816
		3-month	0.801358
		6-month	0.354084
	3-month	1-month	0.407195
		2-month	0.801358
		6-month	0.596092
	6-month	1-month	0.820024
		2-month	0.354084
		3-month	0.596092
Fibrobacter	1-month	2-month	0.940772
		3-month	0.943461
		6-month	0.0334078
	2-month	1-month	0.940772
		3-month	0.991617
		6-month	0.0392807
	3-month	1-month	0.943461
		2-month	0.991617
		6-month	0.027516
	6-month	1-month	0.0334078
		2-month	0.0392807
		3-month	0.027516
Fusobacterium	1-month	2-month	0.005189
		3-month	0.000440334
		6-month	0.00221972
	2-month	1-month	0.005189
		3-month	0.70767
		6-month	0.946721
	3-month	1-month	0.000440334
		2-month	0.70767
		6-month	0.755513
	6-month	1-month	0.00221972
		2-month	0.946721
		3-month	0.755513
Gallibacterium	1-month	2-month	0.705496
		3-month	0.995248
		6-month	0.888541
	2-month	1-month	0.705496
		3-month	0.684986
		6-month	0.509197
	3-month	1-month	0.995248
		2-month	0.684986
		6-month	0.865802
	6-month	1-month	0.888541
		2-month	0.509197
		3-month	0.865802
Gallicola	1-month	2-month	0.820024
		3-month	0.983303
		6-month	0.500434
	2-month	1-month	0.820024
		3-month	0.820024
		6-month	0.728037
	3-month	1-month	0.983303
		2-month	0.820024
		6-month	0.487607
	6-month	1-month	0.500434
		2-month	0.728037
		3-month	0.487607
Gardnerella	1-month	2-month	0.652468
		3-month	0.865802
		6-month	0.5881
	2-month	1-month	0.652468
		3-month	0.784694
		6-month	0.147016
	3-month	1-month	0.865802
		2-month	0.784694
		6-month	0.353829
	6-month	1-month	0.5881
		2-month	0.147016
		3-month	0.353829
Hafnia	1-month	2-month	0.820024
		3-month	0.983303
		6-month	0.500434
	2-month	1-month	0.820024
		3-month	0.820024
		6-month	0.728037
	3-month	1-month	0.983303
		2-month	0.820024
		6-month	0.487607
	6-month	1-month	0.500434
		2-month	0.728037
		3-month	0.487607
Haliea	1-month	2-month	0.654331
		3-month	0.438079
		6-month	0.67266
	2-month	1-month	0.654331
		3-month	0.842653
		6-month	0.983303
	3-month	1-month	0.438079
		2-month	0.842653
		6-month	0.820024
	6-month	1-month	0.67266
		2-month	0.983303
		3-month	0.820024
Halomonas	1-month	2-month	0.526883
		3-month	0.406188
		6-month	0.0678848
	2-month	1-month	0.526883
		3-month	0.922477
		6-month	0.443429
	3-month	1-month	0.406188
		2-month	0.922477
		6-month	0.51244
	6-month	1-month	0.0678848
		2-month	0.443429
		3-month	0.51244
Helicobacter	1-month	2-month	0.113752
		3-month	0.0349656
		6-month	0.0187907
	2-month	1-month	0.113752
		3-month	0.80689
		6-month	0.668312
	3-month	1-month	0.0349656
		2-month	0.80689
		6-month	0.879999
	6-month	1-month	0.0187907
		2-month	0.668312
		3-month	0.879999
Hespellia	1-month	2-month	0.983303
		3-month	0.0614685
		6-month	0.983303
	2-month	1-month	0.983303
		3-month	0.042312
		6-month	0.943662
	3-month	1-month	0.0614685
		2-month	0.042312
		6-month	0.0427146
	6-month	1-month	0.983303
		2-month	0.943662
		3-month	0.0427146
Holdemania	1-month	2-month	0.0217073
		3-month	0.0549162
		6-month	0.362778
	2-month	1-month	0.0217073
		3-month	0.760514
		6-month	0.230222
	3-month	1-month	0.0549162
		2-month	0.760514
		6-month	0.500434
	6-month	1-month	0.362778
		2-month	0.230222
		3-month	0.500434
Howardella	1-month	2-month	0.112985
		3-month	0.0200172
		6-month	0.526883
	2-month	1-month	0.112985
		3-month	0.684869
		6-month	0.500434
	3-month	1-month	0.0200172
		2-month	0.684869
		6-month	0.117067
	6-month	1-month	0.526883
		2-month	0.500434
		3-month	0.117067
Hydrogenoanaerobacterium	1-month	2-month	0.0591389
		3-month	0.122318
		6-month	0.394084
	2-month	1-month	0.0591389
		3-month	0.80689
		6-month	0.4723
	3-month	1-month	0.122318
		2-month	0.80689
		6-month	0.705496
	6-month	1-month	0.394084
		2-month	0.4723
		3-month	0.705496
Idiomarina	1-month	2-month	0.497747
		3-month	0.820024
		6-month	0.5881
	2-month	1-month	0.497747
		3-month	0.704265
		6-month	0.903277
	3-month	1-month	0.820024
		2-month	0.704265
		6-month	0.820024
	6-month	1-month	0.5881
		2-month	0.903277
		3-month	0.820024
Janibacter	1-month	2-month	0.75822
		3-month	0.98055
		6-month	0.669149
	2-month	1-month	0.75822
		3-month	0.695892
		6-month	0.931937
	3-month	1-month	0.98055
		2-month	0.695892
		6-month	0.566808
	6-month	1-month	0.669149
		2-month	0.931937
		3-month	0.566808
Krokinobacter	1-month	2-month	0.0810424
		3-month	0.75451
		6-month	0.926064
	2-month	1-month	0.0810424
		3-month	0.176742
		6-month	0.0342027
	3-month	1-month	0.75451
		2-month	0.176742
		6-month	0.604451
	6-month	1-month	0.926064
		2-month	0.0342027
		3-month	0.604451
Kurthia	1-month	2-month	0.842653
		3-month	0.985397
		6-month	0.833054
	2-month	1-month	0.842653
		3-month	0.848289
		6-month	0.998697
	3-month	1-month	0.985397
		2-month	0.848289
		6-month	0.837555
	6-month	1-month	0.833054
		2-month	0.998697
		3-month	0.837555
Kytococcus	1-month	2-month	0.941002
		3-month	0.601325
		6-month	0.820024
	2-month	1-month	0.941002
		3-month	0.689395
		6-month	0.732544
	3-month	1-month	0.601325
		2-month	0.689395
		6-month	0.303961
	6-month	1-month	0.820024
		2-month	0.732544
		3-month	0.303961
Lacticigenium	1-month	2-month	0.820024
		3-month	0.983303
		6-month	0.500434
	2-month	1-month	0.820024
		3-month	0.820024
		6-month	0.728037
	3-month	1-month	0.983303
		2-month	0.820024
		6-month	0.487607
	6-month	1-month	0.500434
		2-month	0.728037
		3-month	0.487607
Lactobacillus	1-month	2-month	0.526883
		3-month	0.0011137
		6-month	0.009207
	2-month	1-month	0.526883
		3-month	0.0170653
		6-month	0.0893353
	3-month	1-month	0.0011137
		2-month	0.0170653
		6-month	0.651703
	6-month	1-month	0.009207
		2-month	0.0893353
		3-month	0.651703
Lactococcus	1-month	2-month	0.931424
		3-month	0.820024
		6-month	0.931424
	2-month	1-month	0.931424
		3-month	0.704265
		6-month	0.996297
	3-month	1-month	0.820024
		2-month	0.704265
		6-month	0.689395
	6-month	1-month	0.931424
		2-month	0.996297
		3-month	0.689395
Leucobacter	1-month	2-month	0.424183
		3-month	0.500434
		6-month	0.705496
	2-month	1-month	0.424183
		3-month	0.915335
		6-month	0.737301
	3-month	1-month	0.500434
		2-month	0.915335
		6-month	0.823398
	6-month	1-month	0.705496
		2-month	0.737301
		3-month	0.823398
Lewinella	1-month	2-month	0.603423
		3-month	0.831737
		6-month	0.535489
	2-month	1-month	0.603423
		3-month	0.784694
		6-month	0.978104
	3-month	1-month	0.831737
		2-month	0.784694
		6-month	0.721681
	6-month	1-month	0.535489
		2-month	0.978104
		3-month	0.721681
Listeria	1-month	2-month	0.566808
		3-month	0.945971
		6-month	0.907222
	2-month	1-month	0.566808
		3-month	0.598349
		6-month	0.394084
	3-month	1-month	0.945971
		2-month	0.598349
		6-month	0.820024
	6-month	1-month	0.907222
		2-month	0.394084
		3-month	0.820024
Lutispora	1-month	2-month	0.615266
		3-month	0.678846
		6-month	0.888541
	2-month	1-month	0.615266
		3-month	0.176094
		6-month	0.42032
	3-month	1-month	0.678846
		2-month	0.176094
		6-month	0.800813
	6-month	1-month	0.888541
		2-month	0.42032
		3-month	0.800813
Macrococcus	1-month	2-month	0.654331
		3-month	0.988068
		6-month	0.690191
	2-month	1-month	0.654331
		3-month	0.587139
		6-month	0.209734
	3-month	1-month	0.988068
		2-month	0.587139
		6-month	0.677744
	6-month	1-month	0.690191
		2-month	0.209734
		3-month	0.677744
Marinobacter	1-month	2-month	0.703173
		3-month	0.820024
		6-month	0.862194
	2-month	1-month	0.703173
		3-month	0.879546
		6-month	0.820024
	3-month	1-month	0.820024
		2-month	0.879546
		6-month	0.957362
	6-month	1-month	0.862194
		2-month	0.820024
		3-month	0.957362
Marivita	1-month	2-month	0.732127
		3-month	0.846029
		6-month	0.882646
	2-month	1-month	0.732127
		3-month	0.879999
		6-month	0.842653
	3-month	1-month	0.846029
		2-month	0.879999
		6-month	0.983303
	6-month	1-month	0.882646
		2-month	0.842653
		3-month	0.983303
Massilia	1-month	2-month	0.526883
		3-month	0.394084
		6-month	0.684869
	2-month	1-month	0.526883
		3-month	0.913677
		6-month	0.865802
	3-month	1-month	0.394084
		2-month	0.913677
		6-month	0.752112
	6-month	1-month	0.684869
		2-month	0.865802
		3-month	0.752112
Megasphaera	1-month	2-month	0.56716
		3-month	0.915335
		6-month	0.903277
	2-month	1-month	0.56716
		3-month	0.407195
		6-month	0.678846
	3-month	1-month	0.915335
		2-month	0.407195
		6-month	0.794422
	6-month	1-month	0.903277
		2-month	0.678846
		3-month	0.794422
Methanobrevibacter	1-month	2-month	3.56508e-08
		3-month	1.83131e-08
		6-month	1.49799e-08
	2-month	1-month	3.56508e-08
		3-month	0.989347
		6-month	0.888541
	3-month	1-month	1.83131e-08
		2-month	0.989347
		6-month	0.865802
	6-month	1-month	1.49799e-08
		2-month	0.888541
		3-month	0.865802
Methanosaeta	1-month	2-month	0.231981
		3-month	0.820024
		6-month	0.978104
	2-month	1-month	0.231981
		3-month	0.41214
		6-month	0.209631
	3-month	1-month	0.820024
		2-month	0.41214
		6-month	0.824658
	6-month	1-month	0.978104
		2-month	0.209631
		3-month	0.824658
Methanosphaera	1-month	2-month	0.738201
		3-month	0.865802
		6-month	0.632111
	2-month	1-month	0.738201
		3-month	0.526883
		6-month	0.926107
	3-month	1-month	0.865802
		2-month	0.526883
		6-month	0.394084
	6-month	1-month	0.632111
		2-month	0.926107
		3-month	0.394084
Methylobacterium	1-month	2-month	0.622605
		3-month	0.888541
		6-month	0.678846
	2-month	1-month	0.622605
		3-month	0.728037
		6-month	0.945971
	3-month	1-month	0.888541
		2-month	0.728037
		6-month	0.799651
	6-month	1-month	0.678846
		2-month	0.945971
		3-month	0.799651
Methylocystis	1-month	2-month	0.824658
		3-month	0.728037
		6-month	0.989347
	2-month	1-month	0.824658
		3-month	0.922477
		6-month	0.820024
	3-month	1-month	0.728037
		2-month	0.922477
		6-month	0.690191
	6-month	1-month	0.989347
		2-month	0.820024
		3-month	0.690191
Micrococcus	1-month	2-month	0.943461
		3-month	0.762411
		6-month	0.799651
	2-month	1-month	0.943461
		3-month	0.820024
		6-month	0.842653
	3-month	1-month	0.762411
		2-month	0.820024
		6-month	0.98346
	6-month	1-month	0.799651
		2-month	0.842653
		3-month	0.98346
Mitsuokella	1-month	2-month	0.386149
		3-month	0.394084
		6-month	0.0780036
	2-month	1-month	0.386149
		3-month	0.978104
		6-month	0.650507
	3-month	1-month	0.394084
		2-month	0.978104
		6-month	0.566808
	6-month	1-month	0.0780036
		2-month	0.650507
		3-month	0.566808
Mogibacterium	1-month	2-month	0.0904585
		3-month	0.860989
		6-month	0.219053
	2-month	1-month	0.0904585
		3-month	0.029473
		6-month	0.75451
	3-month	1-month	0.860989
		2-month	0.029473
		6-month	0.0780036
	6-month	1-month	0.219053
		2-month	0.75451
		3-month	0.0780036
Morganella	1-month	2-month	0.820024
		3-month	0.983303
		6-month	0.500434
	2-month	1-month	0.820024
		3-month	0.820024
		6-month	0.728037
	3-month	1-month	0.983303
		2-month	0.820024
		6-month	0.487607
	6-month	1-month	0.500434
		2-month	0.728037
		3-month	0.487607
Mucispirillum	1-month	2-month	0.0203408
		3-month	0.241931
		6-month	0.0363736
	2-month	1-month	0.0203408
		3-month	0.332614
		6-month	0.824658
	3-month	1-month	0.241931
		2-month	0.332614
		6-month	0.509197
	6-month	1-month	0.0363736
		2-month	0.824658
		3-month	0.509197
Muricauda	1-month	2-month	0.330982
		3-month	0.926107
		6-month	0.618206
	2-month	1-month	0.330982
		3-month	0.372785
		6-month	0.728037
	3-month	1-month	0.926107
		2-month	0.372785
		6-month	0.690191
	6-month	1-month	0.618206
		2-month	0.728037
		3-month	0.690191
Mycobacterium	1-month	2-month	0.820024
		3-month	0.820024
		6-month	0.75451
	2-month	1-month	0.820024
		3-month	0.988318
		6-month	0.94367
	3-month	1-month	0.820024
		2-month	0.988318
		6-month	0.95921
	6-month	1-month	0.75451
		2-month	0.94367
		3-month	0.95921
Mycoplasma	1-month	2-month	0.903277
		3-month	0.124384
		6-month	0.908665
	2-month	1-month	0.903277
		3-month	0.183281
		6-month	0.989347
	3-month	1-month	0.124384
		2-month	0.183281
		6-month	0.141198
	6-month	1-month	0.908665
		2-month	0.989347
		3-month	0.141198
Myroides	1-month	2-month	0.879456
		3-month	0.988068
		6-month	0.903277
	2-month	1-month	0.879456
		3-month	0.883166
		6-month	0.983303
	3-month	1-month	0.988068
		2-month	0.883166
		6-month	0.907222
	6-month	1-month	0.903277
		2-month	0.983303
		3-month	0.907222
Nitrosospira	1-month	2-month	0.654331
		3-month	0.983303
		6-month	0.931048
	2-month	1-month	0.654331
		3-month	0.566808
		6-month	0.7151
	3-month	1-month	0.983303
		2-month	0.566808
		6-month	0.8882
	6-month	1-month	0.931048
		2-month	0.7151
		3-month	0.8882
Oceanisphaera	1-month	2-month	0.865802
		3-month	0.820024
		6-month	0.738201
	2-month	1-month	0.865802
		3-month	0.655917
		6-month	0.541767
	3-month	1-month	0.820024
		2-month	0.655917
		6-month	0.922477
	6-month	1-month	0.738201
		2-month	0.541767
		3-month	0.922477
Olsenella	1-month	2-month	0.000440334
		3-month	0.0392807
		6-month	0.908665
	2-month	1-month	0.000440334
		3-month	0.117067
		6-month	0.000362308
	3-month	1-month	0.0392807
		2-month	0.117067
		6-month	0.0398656
	6-month	1-month	0.908665
		2-month	0.000362308
		3-month	0.0398656
Oscillibacter	1-month	2-month	0.00829958
		3-month	0.526883
		6-month	0.861704
	2-month	1-month	0.00829958
		3-month	0.0511617
		6-month	0.00957809
	3-month	1-month	0.526883
		2-month	0.0511617
		6-month	0.684986
	6-month	1-month	0.861704
		2-month	0.00957809
		3-month	0.684986
Papillibacter	1-month	2-month	0.0992152
		3-month	0.121389
		6-month	0.424183
	2-month	1-month	0.0992152
		3-month	0.921014
		6-month	0.56716
	3-month	1-month	0.121389
		2-month	0.921014
		6-month	0.677744
	6-month	1-month	0.424183
		2-month	0.56716
		3-month	0.677744
Parabacteroides	1-month	2-month	0.0010451
		3-month	2.73436e-05
		6-month	0.000385351
	2-month	1-month	0.0010451
		3-month	0.468373
		6-month	0.926107
	3-month	1-month	2.73436e-05
		2-month	0.468373
		6-month	0.525237
	6-month	1-month	0.000385351
		2-month	0.926107
		3-month	0.525237
Paracoccus	1-month	2-month	0.723328
		3-month	0.865802
		6-month	0.539217
	2-month	1-month	0.723328
		3-month	0.838627
		6-month	0.872704
	3-month	1-month	0.865802
		2-month	0.838627
		6-month	0.686946
	6-month	1-month	0.539217
		2-month	0.872704
		3-month	0.686946
Parasporobacterium	1-month	2-month	0.820024
		3-month	0.514346
		6-month	0.184181
	2-month	1-month	0.820024
		3-month	0.75451
		6-month	0.398238
	3-month	1-month	0.514346
		2-month	0.75451
		6-month	0.691866
	6-month	1-month	0.184181
		2-month	0.398238
		3-month	0.691866
Parasutterella	1-month	2-month	0.379527
		3-month	0.94367
		6-month	0.728037
	2-month	1-month	0.379527
		3-month	0.394084
		6-month	0.0891068
	3-month	1-month	0.94367
		2-month	0.394084
		6-month	0.618206
	6-month	1-month	0.728037
		2-month	0.0891068
		3-month	0.618206
Pasteurella	1-month	2-month	0.0312972
		3-month	0.0168047
		6-month	0.00702876
	2-month	1-month	0.0312972
		3-month	0.943461
		6-month	0.80551
	3-month	1-month	0.0168047
		2-month	0.943461
		6-month	0.845643
	6-month	1-month	0.00702876
		2-month	0.80551
		3-month	0.845643
Pediococcus	1-month	2-month	0.042312
		3-month	0.565188
		6-month	0.988318
	2-month	1-month	0.042312
		3-month	0.201594
		6-month	0.0295428
	3-month	1-month	0.565188
		2-month	0.201594
		6-month	0.526883
	6-month	1-month	0.988318
		2-month	0.0295428
		3-month	0.526883
Peptococcus	1-month	2-month	0.232312
		3-month	0.56716
		6-month	0.219053
	2-month	1-month	0.232312
		3-month	0.684869
		6-month	0.00422006
	3-month	1-month	0.56716
		2-month	0.684869
		6-month	0.0187907
	6-month	1-month	0.219053
		2-month	0.00422006
		3-month	0.0187907
Peptostreptococcus	1-month	2-month	0.580713
		3-month	0.996297
		6-month	0.575039
	2-month	1-month	0.580713
		3-month	0.539352
		6-month	0.988068
	3-month	1-month	0.996297
		2-month	0.539352
		6-month	0.526883
	6-month	1-month	0.575039
		2-month	0.988068
		3-month	0.526883
Phenylobacterium	1-month	2-month	0.75822
		3-month	0.547074
		6-month	0.576814
	2-month	1-month	0.75822
		3-month	0.201498
		6-month	0.865802
	3-month	1-month	0.547074
		2-month	0.201498
		6-month	0.0871553
	6-month	1-month	0.576814
		2-month	0.865802
		3-month	0.0871553
Polynucleobacter	1-month	2-month	0.983303
		3-month	0.501988
		6-month	0.872704
	2-month	1-month	0.983303
		3-month	0.514346
		6-month	0.833054
	3-month	1-month	0.501988
		2-month	0.514346
		6-month	0.261434
	6-month	1-month	0.872704
		2-month	0.833054
		3-month	0.261434
Propionibacterium	1-month	2-month	0.526883
		3-month	0.303961
		6-month	0.820024
	2-month	1-month	0.526883
		3-month	0.83685
		6-month	0.234132
	3-month	1-month	0.303961
		2-month	0.83685
		6-month	0.0900309
	6-month	1-month	0.820024
		2-month	0.234132
		3-month	0.0900309
Proteus	1-month	2-month	0.865802
		3-month	0.985397
		6-month	0.593694
	2-month	1-month	0.865802
		3-month	0.824658
		6-month	0.394084
	3-month	1-month	0.985397
		2-month	0.824658
		6-month	0.566808
	6-month	1-month	0.593694
		2-month	0.394084
		3-month	0.566808
Providencia	1-month	2-month	0.820024
		3-month	0.983303
		6-month	0.500434
	2-month	1-month	0.820024
		3-month	0.820024
		6-month	0.728037
	3-month	1-month	0.983303
		2-month	0.820024
		6-month	0.487607
	6-month	1-month	0.500434
		2-month	0.728037
		3-month	0.487607
Pseudoalteromonas	1-month	2-month	0.409007
		3-month	0.263889
		6-month	0.500434
	2-month	1-month	0.409007
		3-month	0.923428
		6-month	0.907222
	3-month	1-month	0.263889
		2-month	0.923428
		6-month	0.820024
	6-month	1-month	0.500434
		2-month	0.907222
		3-month	0.820024
Pseudobutyrivibrio	1-month	2-month	0.820024
		3-month	0.728037
		6-month	0.000307428
	2-month	1-month	0.820024
		3-month	0.943461
		6-month	0.000558276
	3-month	1-month	0.728037
		2-month	0.943461
		6-month	0.000440334
	6-month	1-month	0.000307428
		2-month	0.000558276
		3-month	0.000440334
Pseudomonas	1-month	2-month	0.259719
		3-month	0.101242
		6-month	0.0560534
	2-month	1-month	0.259719
		3-month	0.820024
		6-month	0.690191
	3-month	1-month	0.101242
		2-month	0.820024
		6-month	0.868016
	6-month	1-month	0.0560534
		2-month	0.690191
		3-month	0.868016
Pseudoramibacter	1-month	2-month	0.170498
		3-month	0.728037
		6-month	0.978104
	2-month	1-month	0.170498
		3-month	0.422297
		6-month	0.1049
	3-month	1-month	0.728037
		2-month	0.422297
		6-month	0.650334
	6-month	1-month	0.978104
		2-month	0.1049
		3-month	0.650334
Psychrobacter	1-month	2-month	0.738201
		3-month	0.728037
		6-month	0.0602273
	2-month	1-month	0.738201
		3-month	0.36122
		6-month	0.186297
	3-month	1-month	0.728037
		2-month	0.36122
		6-month	0.00649527
	6-month	1-month	0.0602273
		2-month	0.186297
		3-month	0.00649527
Rahnella	1-month	2-month	0.820024
		3-month	0.983303
		6-month	0.500434
	2-month	1-month	0.820024
		3-month	0.820024
		6-month	0.728037
	3-month	1-month	0.983303
		2-month	0.820024
		6-month	0.487607
	6-month	1-month	0.500434
		2-month	0.728037
		3-month	0.487607
Rhizobium	1-month	2-month	0.888541
		3-month	0.940393
		6-month	0.872704
	2-month	1-month	0.888541
		3-month	0.817782
		6-month	0.728037
	3-month	1-month	0.940393
		2-month	0.817782
		6-month	0.943461
	6-month	1-month	0.872704
		2-month	0.728037
		3-month	0.943461
Riemerella	1-month	2-month	0.893539
		3-month	0.848185
		6-month	0.842653
	2-month	1-month	0.893539
		3-month	0.719193
		6-month	0.707611
	3-month	1-month	0.848185
		2-month	0.719193
		6-month	0.995248
	6-month	1-month	0.842653
		2-month	0.707611
		3-month	0.995248
Robiginitalea	1-month	2-month	0.703173
		3-month	0.800813
		6-month	0.862194
	2-month	1-month	0.703173
		3-month	0.384932
		6-month	0.820024
	3-month	1-month	0.800813
		2-month	0.384932
		6-month	0.566808
	6-month	1-month	0.862194
		2-month	0.820024
		3-month	0.566808
Roseburia	1-month	2-month	0.603193
		3-month	0.062656
		6-month	0.0992152
	2-month	1-month	0.603193
		3-month	0.341311
		6-month	0.4723
	3-month	1-month	0.062656
		2-month	0.341311
		6-month	0.907222
	6-month	1-month	0.0992152
		2-month	0.4723
		3-month	0.907222
Roseomonas	1-month	2-month	0.995248
		3-month	0.509197
		6-month	0.995248
	2-month	1-month	0.995248
		3-month	0.490391
		6-month	0.998697
	3-month	1-month	0.509197
		2-month	0.490391
		6-month	0.458046
	6-month	1-month	0.995248
		2-month	0.998697
		3-month	0.458046
Roseovarius	1-month	2-month	0.335763
		3-month	0.704265
		6-month	0.73514
	2-month	1-month	0.335763
		3-month	0.659669
		6-month	0.603193
	3-month	1-month	0.704265
		2-month	0.659669
		6-month	0.97829
	6-month	1-month	0.73514
		2-month	0.603193
		3-month	0.97829
Rothia	1-month	2-month	0.0203408
		3-month	0.0383696
		6-month	0.00829958
	2-month	1-month	0.0203408
		3-month	0.820024
		6-month	0.913677
	3-month	1-month	0.0383696
		2-month	0.820024
		6-month	0.704265
	6-month	1-month	0.00829958
		2-month	0.913677
		3-month	0.704265
Ruegeria	1-month	2-month	0.236967
		3-month	0.990171
		6-month	0.632111
	2-month	1-month	0.236967
		3-month	0.191171
		6-month	0.623044
	3-month	1-month	0.990171
		2-month	0.191171
		6-month	0.598349
	6-month	1-month	0.632111
		2-month	0.623044
		3-month	0.598349
Ruminobacter	1-month	2-month	0.805545
		3-month	0.735445
		6-month	0.208307
	2-month	1-month	0.805545
		3-month	0.978104
		6-month	0.0626078
	3-month	1-month	0.735445
		2-month	0.978104
		6-month	0.0383696
	6-month	1-month	0.208307
		2-month	0.0626078
		3-month	0.0383696
Ruminococcus	1-month	2-month	0.926107
		3-month	0.704265
		6-month	0.745631
	2-month	1-month	0.926107
		3-month	0.566808
		6-month	0.626693
	3-month	1-month	0.704265
		2-month	0.566808
		6-month	0.95945
	6-month	1-month	0.745631
		2-month	0.626693
		3-month	0.95945
Sarcina	1-month	2-month	0.883166
		3-month	0.923428
		6-month	0.926107
	2-month	1-month	0.883166
		3-month	0.963601
		6-month	0.95921
	3-month	1-month	0.923428
		2-month	0.963601
		6-month	0.996297
	6-month	1-month	0.926107
		2-month	0.95921
		3-month	0.996297
Sediminibacterium	1-month	2-month	0.983303
		3-month	0.684986
		6-month	0.98346
	2-month	1-month	0.983303
		3-month	0.705496
		6-month	0.953294
	3-month	1-month	0.684986
		2-month	0.705496
		6-month	0.603193
	6-month	1-month	0.98346
		2-month	0.953294
		3-month	0.603193
Serratia	1-month	2-month	0.820024
		3-month	0.983303
		6-month	0.500434
	2-month	1-month	0.820024
		3-month	0.820024
		6-month	0.728037
	3-month	1-month	0.983303
		2-month	0.820024
		6-month	0.487607
	6-month	1-month	0.500434
		2-month	0.728037
		3-month	0.487607
Sharpea	1-month	2-month	0.0203408
		3-month	0.526883
		6-month	0.823621
	2-month	1-month	0.0203408
		3-month	0.113752
		6-month	0.0312972
	3-month	1-month	0.526883
		2-month	0.113752
		6-month	0.721681
	6-month	1-month	0.823621
		2-month	0.0312972
		3-month	0.721681
Shewanella	1-month	2-month	0.820024
		3-month	0.848185
		6-month	0.263889
	2-month	1-month	0.820024
		3-month	0.622605
		6-month	0.0958621
	3-month	1-month	0.848185
		2-month	0.622605
		6-month	0.401418
	6-month	1-month	0.263889
		2-month	0.0958621
		3-month	0.401418
Slackia	1-month	2-month	0.099747
		3-month	0.009207
		6-month	0.0893353
	2-month	1-month	0.099747
		3-month	0.546825
		6-month	0.988068
	3-month	1-month	0.009207
		2-month	0.546825
		6-month	0.500434
	6-month	1-month	0.0893353
		2-month	0.988068
		3-month	0.500434
Solobacterium	1-month	2-month	0.128933
		3-month	0.0828836
		6-month	0.0364704
	2-month	1-month	0.128933
		3-month	0.943461
		6-month	0.783769
	3-month	1-month	0.0828836
		2-month	0.943461
		6-month	0.820024
	6-month	1-month	0.0364704
		2-month	0.783769
		3-month	0.820024
Sphingobacterium	1-month	2-month	0.566808
		3-month	0.89276
		6-month	0.303961
	2-month	1-month	0.566808
		3-month	0.679737
		6-month	0.820024
	3-month	1-month	0.89276
		2-month	0.679737
		6-month	0.394084
	6-month	1-month	0.303961
		2-month	0.820024
		3-month	0.394084
Sphingomonas	1-month	2-month	0.473036
		3-month	0.820024
		6-month	0.81565
	2-month	1-month	0.473036
		3-month	0.668312
		6-month	0.684869
	3-month	1-month	0.820024
		2-month	0.668312
		6-month	0.988068
	6-month	1-month	0.81565
		2-month	0.684869
		3-month	0.988068
Sporobacter	1-month	2-month	0.176094
		3-month	0.888541
		6-month	0.756754
	2-month	1-month	0.176094
		3-month	0.0754662
		6-month	0.396641
	3-month	1-month	0.888541
		2-month	0.0754662
		6-month	0.566808
	6-month	1-month	0.756754
		2-month	0.396641
		3-month	0.566808
Staphylococcus	1-month	2-month	0.995248
		3-month	0.620868
		6-month	0.728037
	2-month	1-month	0.995248
		3-month	0.594237
		6-month	0.721681
	3-month	1-month	0.620868
		2-month	0.594237
		6-month	0.907222
	6-month	1-month	0.728037
		2-month	0.721681
		3-month	0.907222
Stenotrophomonas	1-month	2-month	0.848185
		3-month	0.965632
		6-month	0.325145
	2-month	1-month	0.848185
		3-month	0.888541
		6-month	0.137193
	3-month	1-month	0.965632
		2-month	0.888541
		6-month	0.194039
	6-month	1-month	0.325145
		2-month	0.137193
		3-month	0.194039
Streptococcus	1-month	2-month	0.516936
		3-month	0.00948609
		6-month	0.0638291
	2-month	1-month	0.516936
		3-month	0.0958621
		6-month	0.443759
	3-month	1-month	0.00948609
		2-month	0.0958621
		6-month	0.590561
	6-month	1-month	0.0638291
		2-month	0.443759
		3-month	0.590561
Subdoligranulum	1-month	2-month	0.500434
		3-month	0.728037
		6-month	0.429892
	2-month	1-month	0.500434
		3-month	0.139477
		6-month	0.0404177
	3-month	1-month	0.728037
		2-month	0.139477
		6-month	0.728037
	6-month	1-month	0.429892
		2-month	0.0404177
		3-month	0.728037
Succinivibrio	1-month	2-month	0.0810424
		3-month	0.437154
		6-month	0.790047
	2-month	1-month	0.0810424
		3-month	0.500434
		6-month	0.161172
	3-month	1-month	0.437154
		2-month	0.500434
		6-month	0.686301
	6-month	1-month	0.790047
		2-month	0.161172
		3-month	0.686301
Sulfitobacter	1-month	2-month	0.119572
		3-month	0.820024
		6-month	0.773073
	2-month	1-month	0.119572
		3-month	0.0341221
		6-month	0.0242779
	3-month	1-month	0.820024
		2-month	0.0341221
		6-month	0.943461
	6-month	1-month	0.773073
		2-month	0.0242779
		3-month	0.943461
Sutterella	1-month	2-month	0.872704
		3-month	0.95638
		6-month	0.0655222
	2-month	1-month	0.872704
		3-month	0.820024
		6-month	0.111595
	3-month	1-month	0.95638
		2-month	0.820024
		6-month	0.0309996
	6-month	1-month	0.0655222
		2-month	0.111595
		3-month	0.0309996
Tenacibaculum	1-month	2-month	0.705643
		3-month	0.820024
		6-month	0.820024
	2-month	1-month	0.705643
		3-month	0.869258
		6-month	0.903277
	3-month	1-month	0.820024
		2-month	0.869258
		6-month	0.983303
	6-month	1-month	0.820024
		2-month	0.903277
		3-month	0.983303
Thalassospira	1-month	2-month	0.596092
		3-month	0.70767
		6-month	0.800813
	2-month	1-month	0.596092
		3-month	0.902163
		6-month	0.820024
	3-month	1-month	0.70767
		2-month	0.902163
		6-month	0.931424
	6-month	1-month	0.800813
		2-month	0.820024
		3-month	0.931424
Thermus	1-month	2-month	0.263889
		3-month	0.991617
		6-month	0.943461
	2-month	1-month	0.263889
		3-month	0.194039
		6-month	0.149207
	3-month	1-month	0.991617
		2-month	0.194039
		6-month	0.94368
	6-month	1-month	0.943461
		2-month	0.149207
		3-month	0.94368
Treponema	1-month	2-month	0.0755315
		3-month	0.169151
		6-month	0.983303
	2-month	1-month	0.0755315
		3-month	0.783732
		6-month	0.0567822
	3-month	1-month	0.169151
		2-month	0.783732
		6-month	0.138142
	6-month	1-month	0.983303
		2-month	0.0567822
		3-month	0.138142
Turicibacter	1-month	2-month	0.943461
		3-month	0.915876
		6-month	0.0184294
	2-month	1-month	0.943461
		3-month	0.983303
		6-month	0.00886999
	3-month	1-month	0.915876
		2-month	0.983303
		6-month	0.00455022
	6-month	1-month	0.0184294
		2-month	0.00886999
		3-month	0.00455022
Vagococcus	1-month	2-month	0.72205
		3-month	0.800813
		6-month	0.16492
	2-month	1-month	0.72205
		3-month	0.930934
		6-month	0.493791
	3-month	1-month	0.800813
		2-month	0.930934
		6-month	0.346181
	6-month	1-month	0.16492
		2-month	0.493791
		3-month	0.346181
Variovorax	1-month	2-month	0.820024
		3-month	0.566808
		6-month	0.943461
	2-month	1-month	0.820024
		3-month	0.820024
		6-month	0.848289
	3-month	1-month	0.566808
		2-month	0.820024
		6-month	0.603193
	6-month	1-month	0.943461
		2-month	0.848289
		3-month	0.603193
Vibrio	1-month	2-month	0.552399
		3-month	0.943461
		6-month	0.820024
	2-month	1-month	0.552399
		3-month	0.424183
		6-month	0.737797
	3-month	1-month	0.943461
		2-month	0.424183
		6-month	0.728037
	6-month	1-month	0.820024
		2-month	0.737797
		3-month	0.728037
Victivallis	1-month	2-month	0.677744
		3-month	0.80212
		6-month	0.471303
	2-month	1-month	0.677744
		3-month	0.351728
		6-month	0.845022
[truncated: 66 more rows]
